# Supplementary material for: Identification and Application of Two Promising Peptide Ligands for the Immunodetection of Imidacloprid Residue
Source: Foods. 2022 Oct 11;11(20):3163. doi: 10.3390/foods11203163 (PMC9602300; doi:10.3390/foods11203163)
Supplement: Supplementary file 1 [file foods-11-03163-s001.zip]

Archive with 1 entries (1 files):
- foods-1891831-supplementary.pdf
